# Supplementary material for: Molecular pathways of senescence regulate placental structure and function
Source: EMBO J. 2019 Aug 19;38(18):e100849. doi: 10.15252/embj.2018100849 (PMC6745498; doi:10.15252/embj.2018100849)
Supplement: Supplementary file 2 — Movie EV1 [file EMBJ-38-e100849-s002.zip]

Archive with 2 entries (2 files):
- MOVIE_EV1.avi
- Movie_EV1_legend.docx
