# Supplementary material for: Molecular pathways of senescence regulate placental structure and function
Source: EMBO J. 2019 Aug 19;38(18):e100849. doi: 10.15252/embj.2018100849 (PMC6745498; doi:10.15252/embj.2018100849)
Supplement: Supplementary file 3 — Dataset EV1 [file EMBJ-38-e100849-s003.xlsx]

## Sheet: FEMALE_PREGNANCY.xls
Data set EV1: The list of genes of all enriched GSEA groups.
NAME	PROBE	DESCRIPTION<br>(from dataset)	GENE SYMBOL	GENE_TITLE	RANK IN GENE LIST	RANK METRIC SCORE	RUNNING ES	CORE ENRICHMENT
row_0	PSG9	pregnancy specific beta-1-glycoprotein 9	PSG9	pregnancy specific beta-1-glycoprotein 9	1	0.760231	0.163059	Yes
row_1	PSG11	pregnancy specific beta-1-glycoprotein 11	PSG11	pregnancy specific beta-1-glycoprotein 11	97	0.420929	0.243868	Yes
row_2	PSG5	pregnancy specific beta-1-glycoprotein 5	PSG5	pregnancy specific beta-1-glycoprotein 5	108	0.412438	0.331381	Yes
row_3	INSL4	insulin-like 4 (placenta)	INSL4	insulin-like 4 (placenta)	169	0.35901	0.402413	Yes
row_4	PSG1	pregnancy specific beta-1-glycoprotein 1	PSG1	pregnancy specific beta-1-glycoprotein 1	240	0.315628	0.46313	Yes
row_5	PSG4	pregnancy specific beta-1-glycoprotein 4	PSG4	pregnancy specific beta-1-glycoprotein 4	412	0.231112	0.495578	Yes
row_6	TAC3	tachykinin 3	TAC3	tachykinin 3 (neuromedin K, neurokinin beta)	640	0.167193	0.50869	Yes
row_7	TRO	trophinin	TRO	trophinin	769	0.145607	0.5271	Yes
row_8	LNPEP	leucyl/cystinyl aminopeptidase	LNPEP	leucyl/cystinyl aminopeptidase	1046	0.118781	0.524906	Yes
row_9	CRHBP	corticotropin releasing hormone binding protein	CRHBP	corticotropin releasing hormone binding protein	1080	0.116184	0.546531	Yes
row_10	SCGB1A1	secretoglobin, family 1A, member 1 (uteroglobin)	SCGB1A1	secretoglobin, family 1A, member 1 (uteroglobin)	1244	0.104481	0.552604	Yes
row_11	PPARD	peroxisome proliferator-activated receptor delta	PPARD	peroxisome proliferative activated receptor, delta	1586	0.0826957	0.536146	No
row_12	SFRP4	secreted frizzled-related protein 4	SFRP4	secreted frizzled-related protein 4	1823	0.0716042	0.52784	No
row_13	SPRR2A	small proline-rich protein 2A	SPRR2A	small proline-rich protein 2A	2578	0.0444207	0.461739	No
row_14	AGT	angiotensinogen (serpin peptidase inhibitor, clade A, member 8)	AGT	angiotensinogen (serpin peptidase inhibitor, clade A, member 8)	2768	0.0397045	0.451302	No
row_15	ADM	adrenomedullin	ADM	adrenomedullin	2879	0.0372211	0.448256	No
row_16	PRLR	prolactin receptor	PRLR	prolactin receptor	3164	0.0305465	0.426323	No
row_17	FLT1	fms-related tyrosine kinase 1 (vascular endothelial growth factor/vascular permeability factor receptor)	FLT1	fms-related tyrosine kinase 1 (vascular endothelial growth factor/vascular permeability factor receptor)	3249	0.0285904	0.424033	No
row_18	ENDOU	endonuclease, polyU-specific	null	null	3549	0.0220192	0.398766	No
row_19	PTHLH	parathyroid hormone-like hormone	PTHLH	parathyroid hormone-like hormone	3678	0.0195449	0.390121	No
row_20	BYSL	bystin-like	BYSL	bystin-like	3919	0.0145384	0.369166	No
row_21	TEAD3	TEA domain family member 3	TEAD3	TEA domain family member 3	3922	0.0144826	0.372074	No
row_22	ADCYAP1	adenylate cyclase activating polypeptide 1 (pituitary)	ADCYAP1	adenylate cyclase activating polypeptide 1 (pituitary)	4511	0.00404218	0.313959	No
row_23	GHRL	ghrelin/obestatin prepropeptide	GHRL	ghrelin/obestatin preprohormone	5035	-0.00411584	0.262379	No
row_24	CLIC5	chloride intracellular channel 5	CLIC5	chloride intracellular channel 5	5775	-0.0159994	0.191683	No
row_25	SPRR2D	small proline-rich protein 2D	SPRR2D	small proline-rich protein 2D	6315	-0.0245653	0.142888	No
row_26	SOD1	superoxide dismutase 1, soluble	SOD1	superoxide dismutase 1, soluble (amyotrophic lateral sclerosis 1 (adult))	6760	-0.0324972	0.105324	No
row_27	LIPE	lipase, hormone-sensitive	LIPE	lipase, hormone-sensitive	8084	-0.0623964	-0.0139958	No
row_28	EPYC	epiphycan	null	null	9225	-0.115652	-0.103529	No
row_29	TFCP2L1	transcription factor CP2-like 1	TFCP2L1	transcription factor CP2-like 1	9926	-0.323582	-0.104301	No
row_30	SPRR2G	small proline-rich protein 2G	SPRR2G	small proline-rich protein 2G	9962	-0.519635	0.00371143	No

## Sheet: Aging
Data set EV1: The list of genes of all enriched GSEA groups.
NAME	PROBE	DESCRIPTION<br>(from dataset)	GENE SYMBOL	GENE_TITLE	RANK IN GENE LIST	RANK METRIC SCORE	RUNNING ES	CORE ENRICHMENT
row_0	MPEG1	macrophage expressed 1	null	null	14	0.628316	0.0928029	Yes
row_1	C1QA	complement component 1, q subcomponent, A chain	null	null	25	0.553281	0.174757	Yes
row_2	C1QB	complement component 1, q subcomponent, B chain	null	null	70	0.456904	0.238847	Yes
row_3	GPNMB	glycoprotein (transmembrane) nmb	null	null	83	0.435777	0.302981	Yes
row_4	C3	complement component 3	null	null	86	0.434333	0.367903	Yes
row_5	CTSS	cathepsin S	null	null	109	0.412389	0.427528	Yes
row_6	FCGR2B	Fc fragment of IgG, low affinity IIb, receptor (CD32)	null	null	151	0.373851	0.479466	Yes
row_7	C1QC	complement component 1, q subcomponent, C chain	null	null	165	0.360087	0.532151	Yes
row_8	MGST1	microsomal glutathione S-transferase 1	null	null	176	0.352179	0.583952	Yes
row_9	MSN	moesin	null	null	233	0.318517	0.626088	Yes
row_10	LYZ	lysozyme	null	null	388	0.241075	0.646774	Yes
row_11	SERPING1	serpin peptidase inhibitor, clade G (C1 inhibitor), member 1	null	null	396	0.238644	0.681853	Yes
row_12	TXNIP	thioredoxin interacting protein	null	null	428	0.227366	0.712832	Yes
row_13	HCST	hematopoietic cell signal transducer	null	null	462	0.211263	0.741195	Yes
row_14	S100A4	S100 calcium binding protein A4	null	null	504	0.196862	0.766596	Yes
row_15	FCGR2A	Fc fragment of IgG, low affinity IIa, receptor (CD32) /// Fc fragment of IgG, low affinity IIc, receptor for (CD32) (gene/pseudogene)	null	null	532	0.188513	0.792151	Yes
row_16	VAT1	vesicle amine transport protein 1 homolog (T. californica)	null	null	720	0.151419	0.796081	Yes
row_17	LITAF	lipopolysaccharide-induced TNF factor	null	null	988	0.122045	0.787576	No
row_18	DCLK1	doublecortin-like kinase 1	null	null	1500	0.0880831	0.749483	No
row_19	SPP1	secreted phosphoprotein 1	null	null	1768	0.0740293	0.733778	No
row_20	VWF	von Willebrand factor	null	null	1847	0.0706809	0.736545	No
row_21	NPC2	Niemann-Pick disease, type C2	null	null	2167	0.0579537	0.71321	No
row_22	DERL1	derlin 1	null	null	2197	0.056788	0.718813	No
row_23	LGALS3	lectin, galactoside-binding, soluble, 3	null	null	3318	0.0271171	0.61044	No
row_24	GNS	glucosamine (N-acetyl)-6-sulfatase	null	null	3401	0.0250048	0.605957	No
row_25	TMED10	transmembrane emp24-like trafficking protein 10 (yeast)	null	null	3920	0.0144883	0.556127	No
row_26	KIAA0494	KIAA0494	null	null	4040	0.0122785	0.546021	No
row_27	RNF213	ring finger protein 213	null	null	4051	0.0120826	0.546829	No
row_28	CLIC4	chloride intracellular channel 4	null	null	4243	0.00890651	0.52899	No
row_29	GSTA1	glutathione S-transferase alpha 1	null	null	4826	-0.000904003	0.470697	No
row_30	GFAP	glial fibrillary acidic protein	null	null	4936	-0.00236448	0.460109	No
row_31	MT1F	metallothionein 1F	null	null	4985	-0.00319932	0.45577	No
row_32	ADIPOR2	adiponectin receptor 2	null	null	6508	-0.02805	0.30718	No
row_33	EFEMP1	EGF containing fibulin-like extracellular matrix protein 1	null	null	6906	-0.035425	0.272636	No
row_34	APOD	apolipoprotein D	null	null	7021	-0.0375804	0.266826	No
row_35	SGK1	serum/glucocorticoid regulated kinase 1	null	null	7024	-0.0375992	0.272263	No
row_36	GBP2	guanylate binding protein 2, interferon-inducible	null	null	7784	-0.0540721	0.204173	No
row_37	ANXA3	annexin A3	null	null	7867	-0.0562818	0.20438	No
row_38	CLU	clusterin	null	null	8124	-0.0637233	0.188234	No

## Sheet: Immune Response
Data set EV1: The list of genes of all enriched GSEA groups.
NAME	PROBE	DESCRIPTION<br>(from dataset)	GENE SYMBOL	GENE_TITLE	RANK IN GENE LIST	RANK METRIC SCORE	RUNNING ES	CORE ENRICHMENT
row_0	CCL2	chemokine (C-C motif) ligand 2	CCL2	chemokine (C-C motif) ligand 2	15	0.611143	0.0330701	Yes
row_1	GPR183	G protein-coupled receptor 183	null	null	32	0.53617	0.0617953	Yes
row_2	LY75	lymphocyte antigen 75	LY75	lymphocyte antigen 75	41	0.508926	0.0897894	Yes
row_3	TLR7	toll-like receptor 7	TLR7	toll-like receptor 7	42	0.504644	0.118352	Yes
row_4	NFAM1	NFAT activating protein with ITAM motif 1	NFAM1	NFAT activating protein with ITAM motif 1	51	0.489005	0.145219	Yes
row_5	CCR1	chemokine (C-C motif) receptor 1	CCR1	chemokine (C-C motif) receptor 1	68	0.458026	0.169521	Yes
row_6	TLR8	toll-like receptor 8	TLR8	toll-like receptor 8	81	0.44179	0.19331	Yes
row_7	CTSS	cathepsin S	CTSS	cathepsin S	109	0.412389	0.213914	Yes
row_8	LY86	lymphocyte antigen 86	LY86	lymphocyte antigen 86	116	0.406686	0.236324	Yes
row_9	CD74	CD74 molecule, major histocompatibility complex, class II invariant chain	CD74	CD74 molecule, major histocompatibility complex, class II invariant chain	124	0.398946	0.258195	Yes
row_10	FCN1	ficolin (collagen/fibrinogen domain containing) 1	FCN1	ficolin (collagen/fibrinogen domain containing) 1	129	0.390373	0.279884	Yes
row_11	LILRB2	leukocyte immunoglobulin-like receptor, subfamily B (with TM and ITIM domains), member 2	LILRB2	leukocyte immunoglobulin-like receptor, subfamily B (with TM and ITIM domains), member 2	136	0.388168	0.301246	Yes
row_12	FCGR3A	Fc fragment of IgG, low affinity IIIa, receptor (CD16a)	FCGR3A	Fc fragment of IgG, low affinity IIIa, receptor (CD16a)	138	0.386137	0.323	Yes
row_13	FCGR2B	Fc fragment of IgG, low affinity IIb, receptor (CD32)	FCGR2B	Fc fragment of IgG, low affinity IIb, receptor (CD32)	151	0.373851	0.342943	Yes
row_14	IRF8	interferon regulatory factor 8	IRF8	interferon regulatory factor 8	154	0.36914	0.363634	Yes
row_15	CCL4	chemokine (C-C motif) ligand 4 /// chemokine (C-C motif) ligand 4-like 1 /// chemokine (C-C motif) ligand 4-like 2	CCL4	chemokine (C-C motif) ligand 4	162	0.363108	0.383476	Yes
row_16	CD22	CD22 molecule	CD22	CD22 molecule	170	0.357425	0.402997	Yes
row_17	CCL18	chemokine (C-C motif) ligand 18 (pulmonary and activation-regulated)	CCL18	chemokine (C-C motif) ligand 18 (pulmonary and activation-regulated)	195	0.339123	0.419758	Yes
row_18	GPR65	G protein-coupled receptor 65	GPR65	G protein-coupled receptor 65	203	0.336319	0.438084	Yes
row_19	TREM1	triggering receptor expressed on myeloid cells 1	TREM1	triggering receptor expressed on myeloid cells 1	228	0.321108	0.453826	Yes
row_20	PTGER4	prostaglandin E receptor 4 (subtype EP4)	PTGER4	prostaglandin E receptor 4 (subtype EP4)	229	0.320676	0.471976	Yes
row_21	IL2RG	interleukin 2 receptor, gamma	IL2RG	interleukin 2 receptor, gamma (severe combined immunodeficiency)	239	0.316259	0.488964	Yes
row_22	TGFB1	transforming growth factor, beta 1	TGFB1	transforming growth factor, beta 1 (Camurati-Engelmann disease)	253	0.309701	0.505176	Yes
row_23	ST6GAL1	ST6 beta-galactosamide alpha-2,6-sialyltranferase 1	ST6GAL1	ST6 beta-galactosamide alpha-2,6-sialyltranferase 1	259	0.307	0.522045	Yes
row_24	TREM2	triggering receptor expressed on myeloid cells 2	TREM2	triggering receptor expressed on myeloid cells 2	265	0.302836	0.538678	Yes
row_25	IL18	interleukin 18 (interferon-gamma-inducing factor)	IL18	interleukin 18 (interferon-gamma-inducing factor)	267	0.302231	0.555683	Yes
row_26	CXCR4	chemokine (C-X-C motif) receptor 4	CXCR4	chemokine (C-X-C motif) receptor 4	282	0.292635	0.570827	Yes
row_27	AQP9	aquaporin 9	AQP9	aquaporin 9	309	0.27698	0.583869	Yes
row_28	NCF4	neutrophil cytosolic factor 4, 40kDa	NCF4	neutrophil cytosolic factor 4, 40kDa	332	0.265972	0.596693	Yes
row_29	C2	complement component 2	C2	complement component 2	387	0.241752	0.604903	Yes
row_30	CD97	CD97 molecule	CD97	CD97 molecule	400	0.236871	0.617093	Yes
row_31	CCR5	chemokine (C-C motif) receptor 5 (gene/pseudogene)	CCR5	chemokine (C-C motif) receptor 5	407	0.235031	0.629788	Yes
row_32	CCL22	chemokine (C-C motif) ligand 22	CCL22	chemokine (C-C motif) ligand 22	415	0.230115	0.642102	Yes
row_33	CMKLR1	chemokine-like receptor 1	CMKLR1	chemokine-like receptor 1	421	0.228938	0.654553	Yes
row_34	IL27RA	interleukin 27 receptor, alpha	IL27RA	interleukin 27 receptor, alpha	422	0.228714	0.667498	Yes
row_35	CCL20	chemokine (C-C motif) ligand 20	CCL20	chemokine (C-C motif) ligand 20	468	0.20848	0.674737	Yes
row_36	GEM	GTP binding protein overexpressed in skeletal muscle	GEM	GTP binding protein overexpressed in skeletal muscle	510	0.195033	0.68162	Yes
row_37	LAT	linker for activation of T cells	LAT	linker for activation of T cells	537	0.187811	0.689615	Yes
row_38	CD86	CD86 molecule	CD86	CD86 molecule	561	0.182725	0.697626	Yes
row_39	TRIM22	tripartite motif containing 22	TRIM22	tripartite motif-containing 22	572	0.180325	0.706819	Yes
row_40	LAT2	linker for activation of T cells family, member 2	LAT2	linker for activation of T cells family, member 2	605	0.17397	0.713422	Yes
row_41	OPRK1	opioid receptor, kappa 1	OPRK1	opioid receptor, kappa 1	652	0.165154	0.718107	Yes
row_42	EBI3	Epstein-Barr virus induced 3	EBI3	Epstein-Barr virus induced gene 3	656	0.164364	0.727106	Yes
row_43	IL28RA	interleukin 28 receptor, alpha (interferon, lambda receptor)	IL28RA	interleukin 28 receptor, alpha (interferon, lambda receptor)	960	0.125288	0.703486	No
row_44	FYB	FYN binding protein	FYB	FYN binding protein (FYB-120/130)	1350	0.0973147	0.669565	No
row_45	MAP4K2	mitogen-activated protein kinase kinase kinase kinase 2	MAP4K2	mitogen-activated protein kinase kinase kinase kinase 2	1351	0.0972371	0.675069	No
row_46	CXCL12	chemokine (C-X-C motif) ligand 12	CXCL12	chemokine (C-X-C motif) ligand 12 (stromal cell-derived factor 1)	1388	0.0947317	0.676782	No
row_47	CD1D	CD1d molecule	CD1D	CD1d molecule	1462	0.0907374	0.674518	No
row_48	TNFRSF4	tumor necrosis factor receptor superfamily, member 4	TNFRSF4	tumor necrosis factor receptor superfamily, member 4	1477	0.0897992	0.678182	No
row_49	SFTPD	surfactant protein D	SFTPD	surfactant, pulmonary-associated protein D	1509	0.0874879	0.679991	No
row_50	LTB4R	leukotriene B4 receptor	LTB4R	leukotriene B4 receptor	1565	0.0841609	0.67918	No
row_51	ARHGDIB	Rho GDP dissociation inhibitor (GDI) beta	ARHGDIB	Rho GDP dissociation inhibitor (GDI) beta	1584	0.0831295	0.682061	No
row_52	MALT1	mucosa associated lymphoid tissue lymphoma translocation gene 1	MALT1	mucosa associated lymphoid tissue lymphoma translocation gene 1	1662	0.0787317	0.678713	No
row_53	BST2	bone marrow stromal cell antigen 2	BST2	bone marrow stromal cell antigen 2	1669	0.0783834	0.682541	No
row_54	SPINK5	serine peptidase inhibitor, Kazal type 5	SPINK5	serine peptidase inhibitor, Kazal type 5	1707	0.0765597	0.683124	No
row_55	WAS	Wiskott-Aldrich syndrome (eczema-thrombocytopenia)	WAS	Wiskott-Aldrich syndrome (eczema-thrombocytopenia)	1782	0.0731773	0.679765	No
row_56	CTSG	cathepsin G	CTSG	cathepsin G	1783	0.0731713	0.683907	No
row_57	IL1R2	interleukin 1 receptor, type II	IL1R2	interleukin 1 receptor, type II	2055	0.0621719	0.659957	No
row_58	SOCS5	suppressor of cytokine signaling 5	SOCS5	suppressor of cytokine signaling 5	2400	0.0501463	0.627928	No
row_59	APLN	apelin	APLN	apelin, AGTRL1 ligand	2493	0.0470502	0.621267	No
row_60	THY1	Thy-1 cell surface antigen	THY1	Thy-1 cell surface antigen	2574	0.0446131	0.615683	No
row_61	CNIH	cornichon homolog (Drosophila)	CNIH	cornichon homolog (Drosophila)	2700	0.0415055	0.605362	No
row_62	CCR2	chemokine (C-C motif) receptor 2	CCR2	chemokine (C-C motif) receptor 2	2711	0.0411469	0.606678	No
row_63	CTLA4	cytotoxic T-lymphocyte-associated protein 4	CTLA4	cytotoxic T-lymphocyte-associated protein 4	2725	0.0407673	0.607667	No
row_64	PSMB10	proteasome (prosome, macropain) subunit, beta type, 10	PSMB10	proteasome (prosome, macropain) subunit, beta type, 10	2727	0.0406325	0.609866	No
row_65	POU2F2	POU class 2 homeobox 2	POU2F2	POU domain, class 2, transcription factor 2	2745	0.0402749	0.610422	No
row_66	FOXP3	forkhead box P3	FOXP3	forkhead box P3	2764	0.0397626	0.610848	No
row_67	BCAR1	breast cancer anti-estrogen resistance 1	BCAR1	breast cancer anti-estrogen resistance 1	2845	0.0377365	0.604876	No
row_68	GZMA	granzyme A (granzyme 1, cytotoxic T-lymphocyte-associated serine esterase 3)	GZMA	granzyme A (granzyme 1, cytotoxic T-lymphocyte-associated serine esterase 3)	2883	0.0371116	0.603226	No
row_69	SEMA3C	sema domain, immunoglobulin domain (Ig), short basic domain, secreted, (semaphorin) 3C	SEMA3C	sema domain, immunoglobulin domain (Ig), short basic domain, secreted, (semaphorin) 3C	2927	0.0358908	0.600899	No
row_70	DEFB103A	defensin, beta 103A /// defensin, beta 103B	DEFB103A	defensin, beta 103A	3044	0.0331072	0.591015	No
row_71	SP2	Sp2 transcription factor	SP2	Sp2 transcription factor	3099	0.0318178	0.587343	No
row_72	LTF	lactotransferrin	LTF	lactotransferrin	3151	0.0307318	0.583913	No
row_73	SEMA4D	sema domain, immunoglobulin domain (Ig), transmembrane domain (TM) and short cytoplasmic domain, (semaphorin) 4D	SEMA4D	sema domain, immunoglobulin domain (Ig), transmembrane domain (TM) and short cytoplasmic domain, (semaphorin) 4D	3163	0.0305657	0.584528	No
row_74	CCL19	chemokine (C-C motif) ligand 19	CCL19	chemokine (C-C motif) ligand 19	3192	0.0299577	0.583385	No
row_75	CD79B	CD79b molecule, immunoglobulin-associated beta	CD79B	CD79b molecule, immunoglobulin-associated beta	3206	0.0295859	0.583742	No
row_76	MBP	myelin basic protein	MBP	myelin basic protein	3239	0.0288787	0.582133	No
row_77	TCF12	transcription factor 12	TCF12	transcription factor 12 (HTF4, helix-loop-helix transcription factors 4)	3388	0.0254315	0.568572	No
row_78	IL17B	interleukin 17B	IL17B	interleukin 17B	3452	0.0240626	0.563548	No
row_79	AIM2	absent in melanoma 2	AIM2	absent in melanoma 2	3912	0.0145695	0.517849	No
row_80	CADM1	cell adhesion molecule 1	null	null	4187	0.00966544	0.490624	No
row_81	MS4A1	membrane-spanning 4-domains, subfamily A, member 1	MS4A1	membrane-spanning 4-domains, subfamily A, member 1	4222	0.00921542	0.4877	No
row_82	CCL27	chemokine (C-C motif) ligand 27	CCL27	chemokine (C-C motif) ligand 27	4235	0.00907317	0.486997	No
row_83	CXCL13	chemokine (C-X-C motif) ligand 13	CXCL13	chemokine (C-X-C motif) ligand 13 (B-cell chemoattractant)	4353	0.00689956	0.475528	No
row_84	POU2AF1	POU class 2 associating factor 1	POU2AF1	POU domain, class 2, associating factor 1	4376	0.00649671	0.473666	No
row_85	PRKRA	protein kinase, interferon-inducible double stranded RNA dependent activator	PRKRA	protein kinase, interferon-inducible double stranded RNA dependent activator	4408	0.00576945	0.470851	No
row_86	DPP8	dipeptidyl-peptidase 8	DPP8	dipeptidyl-peptidase 8	4505	0.0040939	0.461352	No
row_87	TARBP2	TAR (HIV-1) RNA binding protein 2	TARBP2	Tar (HIV-1) RNA binding protein 2	4578	0.00295825	0.454222	No
row_88	DEFB1	defensin, beta 1	DEFB1	defensin, beta 1	4649	0.00173629	0.447225	No
row_89	CD164	CD164 molecule, sialomucin	CD164	CD164 molecule, sialomucin	4678	0.00132062	0.444462	No
row_90	IL10RB	interleukin 10 receptor, beta	IL10RB	interleukin 10 receptor, beta	4727	0.000447598	0.439622	No
row_91	BNIP3L	BCL2/adenovirus E1B 19kDa interacting protein 3-like	BNIP3L	BCL2/adenovirus E1B 19kDa interacting protein 3-like	4786	-0.000321194	0.433761	No
row_92	ATP6V0A2	ATPase, H+ transporting, lysosomal V0 subunit a2	ATP6V0A2	ATPase, H+ transporting, lysosomal V0 subunit a2	4854	-0.00129099	0.427043	No
row_93	ZAP70	zeta-chain (TCR) associated protein kinase 70kDa	ZAP70	zeta-chain (TCR) associated protein kinase 70kDa	5061	-0.00453826	0.40642	No
row_94	CCBP2	chemokine binding protein 2	CCBP2	chemokine binding protein 2	5134	-0.00571048	0.399446	No
row_95	UBE2N	ubiquitin-conjugating enzyme E2N	UBE2N	ubiquitin-conjugating enzyme E2N (UBC13 homolog, yeast)	5356	-0.00925197	0.377569	No
row_96	BLNK	B-cell linker	BLNK	B-cell linker	5362	-0.00933091	0.377591	No
row_97	IL4R	interleukin 4 receptor	IL4R	interleukin 4 receptor	5377	-0.00963771	0.376717	No
row_98	CD79A	CD79a molecule, immunoglobulin-associated alpha	CD79A	CD79a molecule, immunoglobulin-associated alpha	5481	-0.0110857	0.366905	No
row_99	PYDC1	PYD (pyrin domain) containing 1	PYDC1	PYD (pyrin domain) containing 1	5539	-0.0121925	0.361817	No
row_100	SEMA7A	semaphorin 7A, GPI membrane anchor (John Milton Hagen blood group)	SEMA7A	semaphorin 7A, GPI membrane anchor (John Milton Hagen blood group)	5596	-0.0129651	0.356875	No
row_101	GTPBP1	GTP binding protein 1	GTPBP1	GTP binding protein 1	5742	-0.0156041	0.343061	No
row_102	CCL21	chemokine (C-C motif) ligand 21	CCL21	chemokine (C-C motif) ligand 21	5856	-0.0170648	0.332574	No
row_103	SLA2	Src-like-adaptor 2	SLA2	Src-like-adaptor 2	5955	-0.0188002	0.323705	No
row_104	IL18BP	interleukin 18 binding protein	IL18BP	interleukin 18 binding protein	6038	-0.020206	0.316537	No
row_105	TNFAIP1	tumor necrosis factor, alpha-induced protein 1 (endothelial)	TNFAIP1	tumor necrosis factor, alpha-induced protein 1 (endothelial)	6042	-0.020277	0.317381	No
row_106	PRELID1	PRELI domain containing 1	null	null	6071	-0.0207718	0.315718	No
row_107	SKAP1	src kinase associated phosphoprotein 1	SKAP1	src kinase associated phosphoprotein 1	6180	-0.0223936	0.306039	No
row_108	BCL10	B-cell CLL/lymphoma 10	BCL10	B-cell CLL/lymphoma 10	6196	-0.0225836	0.305797	No
row_109	XBP1	X-box binding protein 1	XBP1	X-box binding protein 1	6301	-0.0243764	0.296635	No
row_110	CCL25	chemokine (C-C motif) ligand 25	CCL25	chemokine (C-C motif) ligand 25	6308	-0.0244799	0.297413	No
row_111	CCL26	chemokine (C-C motif) ligand 26	CCL26	chemokine (C-C motif) ligand 26	6330	-0.024738	0.296684	No
row_112	DEFA1	defensin, alpha 1 /// defensin, alpha 1B /// defensin, alpha 3, neutrophil-specific	DEFA1	defensin, alpha 1	6453	-0.02712	0.285854	No
row_113	BCL2	B-cell CLL/lymphoma 2	BCL2	B-cell CLL/lymphoma 2	6460	-0.0271875	0.286784	No
row_114	APOA2	apolipoprotein A-II	APOA2	apolipoprotein A-II	6489	-0.0276765	0.285513	No
row_115	CD274	CD274 molecule	CD274	CD274 molecule	6561	-0.0290268	0.279959	No
row_116	APOBEC3G	apolipoprotein B mRNA editing enzyme, catalytic polypeptide-like 3G	APOBEC3G	apolipoprotein B mRNA editing enzyme, catalytic polypeptide-like 3G	6597	-0.0297991	0.278098	No
row_117	TCF7	transcription factor 7 (T-cell specific, HMG-box)	TCF7	transcription factor 7 (T-cell specific, HMG-box)	6796	-0.0331787	0.259907	No
row_118	IL6ST	interleukin 6 signal transducer (gp130, oncostatin M receptor)	IL6ST	interleukin 6 signal transducer (gp130, oncostatin M receptor)	7041	-0.0379089	0.237321	No
row_119	IKBKAP	inhibitor of kappa light polypeptide gene enhancer in B-cells, kinase complex-associated protein	IKBKAP	inhibitor of kappa light polypeptide gene enhancer in B-cells, kinase complex-associated protein	7045	-0.0379635	0.239166	No
row_120	CST7	cystatin F (leukocystatin)	CST7	cystatin F (leukocystatin)	7051	-0.0380168	0.240811	No
row_121	IFITM3	interferon induced transmembrane protein 3	IFITM3	interferon induced transmembrane protein 3 (1-8U)	7087	-0.0386822	0.239453	No
row_122	S1PR4	sphingosine-1-phosphate receptor 4	null	null	7093	-0.0387899	0.241142	No
row_123	CTSC	cathepsin C	CTSC	cathepsin C	7201	-0.0407597	0.232603	No
row_124	YTHDF2	YTH domain family, member 2	YTHDF2	YTH domain family, member 2	7477	-0.0468924	0.207384	No
row_125	GBP2	guanylate binding protein 2, interferon-inducible	GBP2	guanylate binding protein 2, interferon-inducible	7784	-0.0540721	0.179429	No
row_126	IL15	interleukin 15	IL15	interleukin 15	7812	-0.0546727	0.179786	No
row_127	CEBPG	CCAAT/enhancer binding protein (C/EBP), gamma	CEBPG	CCAAT/enhancer binding protein (C/EBP), gamma	7817	-0.0549037	0.182488	No
row_128	APOBEC3F	apolipoprotein B mRNA editing enzyme, catalytic polypeptide-like 3F	APOBEC3F	apolipoprotein B mRNA editing enzyme, catalytic polypeptide-like 3F	8339	-0.0699698	0.133641	No
row_129	KRT1	keratin 1	KRT1	keratin 1 (epidermolytic hyperkeratosis)	8362	-0.0710322	0.135432	No
row_130	ZEB1	zinc finger E-box binding homeobox 1	null	null	8926	-0.0960946	0.0838059	No
row_131	IFI6	interferon, alpha-inducible protein 6	IFI6	interferon, alpha-inducible protein 6	9249	-0.116904	0.0577852	No
row_132	BST1	bone marrow stromal cell antigen 1	BST1	bone marrow stromal cell antigen 1	9585	-0.152556	0.0324648	No
row_133	ETS1	v-ets erythroblastosis virus E26 oncogene homolog 1 (avian)	ETS1	v-ets erythroblastosis virus E26 oncogene homolog 1 (avian)	9659	-0.166007	0.0344616	No

## Sheet: Cytokine activity
Data set EV1: The list of genes of all enriched GSEA groups.
NAME	PROBE	DESCRIPTION<br>(from dataset)	GENE SYMBOL	GENE_TITLE	RANK IN GENE LIST	RANK METRIC SCORE	RUNNING ES	CORE ENRICHMENT
row_0	CXCL3	chemokine (C-X-C motif) ligand 3	null	null	19	0.796056	0.0685853	Yes
row_1	CCL3	chemokine (C-C motif) ligand 3	null	null	49	0.709784	0.128525	Yes
row_2	CCL8	chemokine (C-C motif) ligand 8	null	null	55	0.691954	0.189299	Yes
row_3	CCL2	chemokine (C-C motif) ligand 2	null	null	57	0.683174	0.249698	Yes
row_4	CXCL5	chemokine (C-X-C motif) ligand 5 /// glyoxylate reductase 1 homolog (Arabidopsis)	null	null	70	0.651371	0.306175	Yes
row_5	CCL18	chemokine (C-C motif) ligand 18 (pulmonary and activation-regulated)	null	null	83	0.618643	0.359753	Yes
row_6	IL1RN	interleukin 1 receptor antagonist	null	null	95	0.603176	0.412062	Yes
row_7	IL8	interleukin 8	null	null	96	0.601849	0.46536	Yes
row_8	CCL7	chemokine (C-C motif) ligand 7	null	null	108	0.586205	0.516166	Yes
row_9	CCL4	chemokine (C-C motif) ligand 4 /// chemokine (C-C motif) ligand 4-like 1 /// chemokine (C-C motif) ligand 4-like 2	null	null	151	0.532987	0.559142	Yes
row_10	CCL20	chemokine (C-C motif) ligand 20	null	null	215	0.466899	0.594153	Yes
row_11	CCL22	chemokine (C-C motif) ligand 22	null	null	319	0.376346	0.617123	Yes
row_12	INHBA	inhibin, beta A	null	null	321	0.375281	0.650256	Yes
row_13	TNF	tumor necrosis factor	null	null	385	0.332688	0.673382	Yes
row_14	CXCL9	chemokine (C-X-C motif) ligand 9	null	null	575	0.248744	0.676404	Yes
row_15	GH1	growth hormone 1 /// growth hormone 2	null	null	759	0.201236	0.675821	Yes
row_16	CXCL12	chemokine (C-X-C motif) ligand 12	null	null	841	0.184739	0.684036	Yes
row_17	SPRED2	sprouty-related, EVH1 domain containing 2	null	null	845	0.184003	0.700029	Yes
row_18	CCL15	chemokine (C-C motif) ligand 15	null	null	899	0.174545	0.710156	Yes
row_19	SIVA1	SIVA1, apoptosis-inducing factor	null	null	1107	0.146222	0.702288	Yes
row_20	IFNA5	interferon, alpha 5	null	null	1255	0.129196	0.698947	Yes
row_21	CXCL1	chemokine (C-X-C motif) ligand 1 (melanoma growth stimulating activity, alpha)	null	null	1268	0.128276	0.7091	Yes
row_22	CTF1	cardiotrophin 1	null	null	1398	0.116761	0.706467	Yes
row_23	SCG2	secretogranin II	null	null	1445	0.113383	0.711882	Yes
row_24	GDF15	growth differentiation factor 15	null	null	1938	0.0802596	0.669512	No
row_25	INHA	inhibin, alpha	null	null	2131	0.0701287	0.656415	No
row_26	IFNG	interferon, gamma	null	null	2301	0.0621944	0.644927	No
row_27	MUC4	mucin 4, cell surface associated	null	null	2366	0.0585387	0.643675	No
row_28	TYMP	thymidine phosphorylase	null	null	2657	0.0480636	0.618768	No
row_29	OSM	oncostatin M	null	null	2740	0.0450782	0.614514	No
row_30	CCL19	chemokine (C-C motif) ligand 19	null	null	3169	0.0328298	0.57438	No
row_31	CXCL14	chemokine (C-X-C motif) ligand 14	null	null	3283	0.0293595	0.565616	No
row_32	CCL11	chemokine (C-C motif) ligand 11	null	null	3488	0.0234172	0.547175	No
row_33	ERAP1	endoplasmic reticulum aminopeptidase 1	null	null	3562	0.0212101	0.541712	No
row_34	CCL27	chemokine (C-C motif) ligand 27	null	null	4119	0.00643136	0.486369	No
row_35	CCL21	chemokine (C-C motif) ligand 21	null	null	4179	0.00497004	0.480876	No
row_36	PF4	platelet factor 4	null	null	4333	0.00208472	0.465674	No
row_37	TNFRSF11B	tumor necrosis factor receptor superfamily, member 11b	null	null	4508	-0.00161679	0.448319	No
row_38	IL17B	interleukin 17B	null	null	5284	-0.0178121	0.37196	No
row_39	AIMP1	aminoacyl tRNA synthetase complex-interacting multifunctional protein 1	null	null	5441	-0.0213999	0.358168	No
row_40	CXCL6	chemokine (C-X-C motif) ligand 6 (granulocyte chemotactic protein 2)	null	null	5639	-0.0259218	0.340652	No
row_41	CSF2	colony stimulating factor 2 (granulocyte-macrophage)	null	null	5686	-0.0267221	0.338393	No
row_42	VEGFA	vascular endothelial growth factor A	null	null	5760	-0.0283348	0.333561	No
row_43	CSF3	colony stimulating factor 3 (granulocyte)	null	null	5793	-0.0290886	0.332919	No
row_44	CCL26	chemokine (C-C motif) ligand 26	null	null	5841	-0.0301156	0.330859	No
row_45	CKLF	chemokine-like factor /// CKLF-CMTM1 readthrough	null	null	5925	-0.0317639	0.325325	No
row_46	INHBB	inhibin, beta B	null	null	6204	-0.0379851	0.300733	No
row_47	BRE	brain and reproductive organ-expressed (TNFRSF1A modulator)	null	null	6587	-0.0476042	0.266533	No
row_48	CCL25	chemokine (C-C motif) ligand 25	null	null	7145	-0.0624243	0.216048	No
row_49	IL20	interleukin 20	null	null	7640	-0.0778803	0.173266	No
row_50	CXCL10	chemokine (C-X-C motif) ligand 10	null	null	8069	-0.0943652	0.138582	No
row_51	GLMN	glomulin, FKBP associated protein	null	null	8103	-0.0962219	0.143784	No
row_52	PRL	prolactin	null	null	8187	-0.0993833	0.144239	No
row_53	CXCL13	chemokine (C-X-C motif) ligand 13	null	null	8300	-0.104969	0.142271	No
row_54	FIGF	c-fos induced growth factor (vascular endothelial growth factor D) /// PIR-FIGF readthrough	null	null	8918	-0.136602	0.0923208	No
row_55	IL19	interleukin 19	null	null	9424	-0.183919	0.0578237	No

## Sheet: Activation of MAPK
Data set EV1: The list of genes of all enriched GSEA groups.
NAME	PROBE	DESCRIPTION<br>(from dataset)	GENE SYMBOL	GENE_TITLE	RANK IN GENE LIST	RANK METRIC SCORE	RUNNING ES	CORE ENRICHMENT
row_0	MAP3K5	mitogen-activated protein kinase kinase kinase 5	null	null	140	0.545383	0.167374	Yes
row_1	CXCR4	chemokine (C-X-C motif) receptor 4	null	null	274	0.412538	0.291262	Yes
row_2	MDFIC	MyoD family inhibitor domain containing	null	null	312	0.380919	0.414257	Yes
row_3	FGF2	fibroblast growth factor 2 (basic)	null	null	463	0.290884	0.495974	Yes
row_4	KIAA1804	mixed lineage kinase 4	null	null	609	0.23912	0.560974	Yes
row_5	MADD	MAP-kinase activating death domain	null	null	1128	0.142408	0.556409	Yes
row_6	CD81	CD81 molecule	null	null	1421	0.114449	0.565201	Yes
row_7	ADRB2	adrenoceptor beta 2, surface	null	null	1470	0.111392	0.597441	Yes
row_8	ZAK	sterile alpha motif and leucine zipper containing kinase AZK	null	null	1608	0.101229	0.617377	Yes
row_9	ADRA2C	adrenoceptor alpha 2C	null	null	1712	0.0947936	0.638582	Yes
row_10	MAP3K11	mitogen-activated protein kinase kinase kinase 11	null	null	2608	0.0495301	0.565323	No
row_11	GHRL	ghrelin/obestatin prepropeptide	null	null	2696	0.0467815	0.572162	No
row_12	MDFI	MyoD family inhibitor	null	null	2812	0.0428695	0.574891	No
row_13	S1PR2	sphingosine-1-phosphate receptor 2	null	null	3023	0.0369842	0.566139	No
row_14	MAP3K6	mitogen-activated protein kinase kinase kinase 6	null	null	3328	0.0280055	0.544975	No
row_15	PTPLAD1	protein tyrosine phosphatase-like A domain containing 1	null	null	3357	0.0269407	0.551129	No
row_16	TGFA	transforming growth factor, alpha	null	null	3453	0.0243979	0.549719	No
row_17	MAP4K5	mitogen-activated protein kinase kinase kinase kinase 5	null	null	3636	0.0192574	0.537878	No
row_18	SHC1	SHC (Src homology 2 domain containing) transforming protein 1	null	null	4710	-0.00559178	0.432158	No
row_19	PLCE1	phospholipase C, epsilon 1	null	null	5051	-0.0130054	0.402395	No
row_20	MAP4K1	mitogen-activated protein kinase kinase kinase kinase 1	null	null	5402	-0.0205694	0.374146	No
row_21	SOD1	superoxide dismutase 1, soluble	null	null	5422	-0.0209323	0.379204	No
row_22	GNG3	guanine nucleotide binding protein (G protein), gamma 3	null	null	5746	-0.0279191	0.356106	No
row_23	ADRA2A	adrenoceptor alpha 2A	null	null	6399	-0.0426775	0.304932	No
row_24	DAXX	death-domain associated protein	null	null	6536	-0.0460315	0.306608	No
row_25	EGF	epidermal growth factor	null	null	8654	-0.121741	0.134851	No

## Sheet: Jak-Stat Cascade
Data set EV1: The list of genes of all enriched GSEA groups.
NAME	PROBE	DESCRIPTION<br>(from dataset)	GENE SYMBOL	GENE_TITLE	RANK IN GENE LIST	RANK METRIC SCORE	RUNNING ES	CORE ENRICHMENT
row_0	CCL2	chemokine (C-C motif) ligand 2	null	null	57	0.683174	0.221966	Yes
row_1	STAT5A	signal transducer and activator of transcription 5A	null	null	100	0.598282	0.417143	Yes
row_2	SOCS3	suppressor of cytokine signaling 3	null	null	267	0.421187	0.540875	Yes
row_3	LYN	v-yes-1 Yamaguchi sarcoma viral related oncogene homolog	null	null	620	0.232271	0.583009	Yes
row_4	IFNAR2	interferon (alpha, beta and omega) receptor 2	null	null	1180	0.137656	0.572867	Yes
row_5	STAT1	signal transducer and activator of transcription 1, 91kDa	null	null	1333	0.122585	0.598488	Yes
row_6	STAT3	signal transducer and activator of transcription 3 (acute-phase response factor)	null	null	1556	0.104915	0.611206	Yes
row_7	IFNAR1	interferon (alpha, beta and omega) receptor 1	null	null	1610	0.101202	0.639622	Yes
row_8	NF2	neurofibromin 2 (merlin)	null	null	2455	0.0556906	0.573604	No
row_9	PIGU	phosphatidylinositol glycan anchor biosynthesis, class U	null	null	2506	0.0533621	0.586377	No
row_10	FGFR3	fibroblast growth factor receptor 3	null	null	3411	0.0254745	0.504277	No
row_11	STAT2	signal transducer and activator of transcription 2, 113kDa	null	null	4148	0.00556696	0.432377	No
row_12	CCR2	chemokine (C-C motif) receptor 2	null	null	4221	0.00440409	0.42663	No
row_13	IL22RA2	interleukin 22 receptor, alpha 2	null	null	4573	-0.0030536	0.392473	No
row_14	SOCS6	suppressor of cytokine signaling 6	null	null	5024	-0.0123848	0.351506	No
row_15	STAMBP	STAM binding protein	null	null	5442	-0.0214643	0.316872	No
row_16	STAT5B	signal transducer and activator of transcription 5B	null	null	7023	-0.0586612	0.178089	No
row_17	CLCF1	cardiotrophin-like cytokine factor 1	null	null	7199	-0.0642159	0.181953	No
row_18	IL20	interleukin 20	null	null	7640	-0.0778803	0.163815	No
row_19	NMI	N-myc (and STAT) interactor	null	null	8220	-0.100898	0.139419	No
row_20	F2	coagulation factor II (thrombin)	null	null	8552	-0.116289	0.145005	No

## Sheet: NK-kB binding motif
Data set EV1: The list of genes of all enriched GSEA groups.
NAME	PROBE	DESCRIPTION<br>(from dataset)	GENE SYMBOL	GENE_TITLE	RANK IN GENE LIST	RANK METRIC SCORE	RUNNING ES	CORE ENRICHMENT
row_0	GREM1	gremlin 1	null	null	0	1.27134	0.0967493	Yes
row_1	WNT10A	wingless-type MMTV integration site family, member 10A	null	null	35	0.74276	0.149844	Yes
row_2	MSC	musculin	null	null	43	0.719526	0.203894	Yes
row_3	IL1RN	interleukin 1 receptor antagonist	null	null	95	0.603176	0.244651	Yes
row_4	CD74	CD74 molecule, major histocompatibility complex, class II invariant chain	null	null	104	0.594254	0.289067	Yes
row_5	GEM	GTP binding protein overexpressed in skeletal muscle	null	null	318	0.377464	0.296308	Yes
row_6	CSF1R	colony stimulating factor 1 receptor	null	null	343	0.366238	0.321757	Yes
row_7	BIRC3	baculoviral IAP repeat containing 3	null	null	455	0.296047	0.33309	Yes
row_8	CD86	CD86 molecule	null	null	524	0.266672	0.346525	Yes
row_9	SLC12A2	solute carrier family 12 (sodium/potassium/chloride transporters), member 2	null	null	527	0.265265	0.36651	Yes
row_10	BMP2K	BMP2 inducible kinase	null	null	531	0.26322	0.386238	Yes
row_11	RELB	v-rel reticuloendotheliosis viral oncogene homolog B	null	null	534	0.262518	0.406014	Yes
row_12	LIX1L	Lix1 homolog (mouse)-like	null	null	548	0.25601	0.424186	Yes
row_13	TRIM47	tripartite motif containing 47	null	null	577	0.248181	0.440248	Yes
row_14	PNKD	paroxysmal nonkinesigenic dyskinesia	null	null	606	0.241737	0.45582	Yes
row_15	BATF	basic leucine zipper transcription factor, ATF-like	null	null	612	0.236897	0.473343	Yes
row_16	TUBA1A	tubulin, alpha 1a	null	null	657	0.223609	0.485922	Yes
row_17	SH2B3	SH2B adaptor protein 3	null	null	658	0.223553	0.502934	Yes
row_18	KCNS3	potassium voltage-gated channel, delayed-rectifier, subfamily S, member 3	null	null	790	0.195929	0.504631	Yes
row_19	ORAI1	ORAI calcium release-activated calcium modulator 1	null	null	794	0.195136	0.519178	Yes
row_20	FHL3	four and a half LIM domains 3	null	null	861	0.181923	0.526365	Yes
row_21	NFKB2	nuclear factor of kappa light polypeptide gene enhancer in B-cells 2 (p49/p100)	null	null	864	0.181244	0.539956	Yes
row_22	TNFRSF1B	tumor necrosis factor receptor superfamily, member 1B	null	null	907	0.173057	0.548889	Yes
row_23	NTRK3	neurotrophic tyrosine kinase, receptor, type 3	null	null	1174	0.138119	0.532569	Yes
row_24	MYADM	myeloid-associated differentiation marker	null	null	1195	0.136177	0.540915	Yes
row_25	ALG6	asparagine-linked glycosylation 6, alpha-1,3-glucosyltransferase homolog (S. cerevisiae)	null	null	1227	0.132826	0.547896	Yes
row_26	NRGN	neurogranin (protein kinase C substrate, RC3)	null	null	1357	0.12048	0.544053	Yes
row_27	CSF2RB	colony stimulating factor 2 receptor, beta, low-affinity (granulocyte-macrophage)	null	null	1363	0.119928	0.552675	Yes
row_28	SLC6A12	solute carrier family 6 (neurotransmitter transporter, betaine/GABA), member 12	null	null	1513	0.108496	0.545902	No
row_29	IPO4	importin 4	null	null	1933	0.0806407	0.509776	No
row_30	TNKS1BP1	tankyrase 1 binding protein 1, 182kDa	null	null	1945	0.0797631	0.514736	No
row_31	TPM3	tropomyosin 3	null	null	1964	0.0785784	0.5189	No
row_32	CCR10	chemokine (C-C motif) receptor 10	null	null	2024	0.0752571	0.518676	No
row_33	LASP1	LIM and SH3 protein 1	null	null	2095	0.0718871	0.517086	No
row_34	PFN1	profilin 1	null	null	2422	0.0566266	0.488513	No
row_35	JAK3	Janus kinase 3	null	null	2460	0.0554665	0.489002	No
row_36	ARID1A	AT rich interactive domain 1A (SWI-like)	null	null	2491	0.0542482	0.490104	No
row_37	C14orf43	chromosome 14 open reading frame 43	null	null	2507	0.0532774	0.492645	No
row_38	STX4	syntaxin 4	null	null	2597	0.049713	0.487451	No
row_39	TNIP1	TNFAIP3 interacting protein 1	null	null	2819	0.0427005	0.468409	No
row_40	S1PR2	sphingosine-1-phosphate receptor 2	null	null	3023	0.0369842	0.450747	No
row_41	SLC25A18	solute carrier family 25 (glutamate carrier), member 18	null	null	3123	0.0340187	0.44335	No
row_42	DCLK1	doublecortin-like kinase 1	null	null	3157	0.0329937	0.442533	No
row_43	G3BP1	GTPase activating protein (SH3 domain) binding protein 1	null	null	3535	0.0220279	0.406182	No
row_44	RYBP	RING1 and YY1 binding protein	null	null	3721	0.0164064	0.38877	No
row_45	SMPD3	sphingomyelin phosphodiesterase 3, neutral membrane (neutral sphingomyelinase II)	null	null	3731	0.0161662	0.389092	No
row_46	CNIH2	cornichon homolog 2 (Drosophila)	null	null	3966	0.00999105	0.36625	No
row_47	RPS6KA4	ribosomal protein S6 kinase, 90kDa, polypeptide 4	null	null	4007	0.00905656	0.362904	No
row_48	RAP2C	RAP2C, member of RAS oncogene family	null	null	4141	0.00574386	0.349926	No
row_49	CCDC80	coiled-coil domain containing 80	null	null	4427	0.000195906	0.321194	No
row_50	FAM192A	family with sequence similarity 192, member A	null	null	4431	9.92469e-05	0.320899	No
row_51	CALCOCO1	calcium binding and coiled-coil domain 1	null	null	4554	-0.00260697	0.308791	No
row_52	N4BP1	NEDD4 binding protein 1	null	null	4836	-0.00848214	0.281093	No
row_53	CYLD	cylindromatosis (turban tumor syndrome)	null	null	4967	-0.0112287	0.268835	No
row_54	UBE2M	ubiquitin-conjugating enzyme E2M	null	null	5206	-0.0163165	0.24607	No
row_55	NFAT5	nuclear factor of activated T-cells 5, tonicity-responsive	null	null	5474	-0.0220076	0.220813	No
row_56	PPP2R5E	protein phosphatase 2, regulatory subunit B', epsilon isoform	null	null	5501	-0.0224189	0.219897	No
row_57	SH3KBP1	SH3-domain kinase binding protein 1	null	null	5660	-0.0263803	0.205967	No
row_58	CNTNAP1	contactin associated protein 1	null	null	5720	-0.0274188	0.202102	No
row_59	FAM117A	family with sequence similarity 117, member A	null	null	5737	-0.0278072	0.202605	No
row_60	UBE2H	ubiquitin-conjugating enzyme E2H	null	null	5761	-0.0283512	0.202442	No
row_61	KY	kyphoscoliosis peptidase	null	null	5827	-0.0298224	0.198155	No
row_62	CD70	CD70 molecule	null	null	5950	-0.0324222	0.188317	No
row_63	BNC2	basonuclin 2	null	null	6165	-0.0369532	0.169543	No
row_64	HIVEP1	human immunodeficiency virus type I enhancer binding protein 1	null	null	6452	-0.0441244	0.144053	No
row_65	BCL6B	B-cell CLL/lymphoma 6, member B	null	null	6543	-0.0462207	0.138492	No
row_66	RBMS1	RNA binding motif, single stranded interacting protein 1	null	null	6667	-0.0498818	0.129882	No
row_67	C16orf48	chromosome 16 open reading frame 48	null	null	6888	-0.0550804	0.111883	No
row_68	IER5	immediate early response 5	null	null	6917	-0.0556076	0.11329	No
row_69	GATA4	GATA binding protein 4	null	null	7076	-0.0605773	0.101963	No
row_70	CXCR5	chemokine (C-X-C motif) receptor 5	null	null	7234	-0.0649329	0.0910681	No
row_71	C1QL1	complement component 1, q subcomponent-like 1	null	null	7358	-0.0687283	0.0838916	No
row_72	BCL3	B-cell CLL/lymphoma 3	null	null	7519	-0.0741227	0.0733936	No
row_73	SLC44A1	solute carrier family 44, member 1	null	null	7693	-0.0798558	0.0620206	No
row_74	HOXA4	homeobox A4	null	null	8016	-0.0922579	0.0365621	No
row_75	FOXS1	forkhead box S1	null	null	8400	-0.109534	0.00626537	No
row_76	ZFAND3	zinc finger, AN1-type domain 3	null	null	8611	-0.119223	-0.00584392	No
row_77	GDPD5	glycerophosphodiester phosphodiesterase domain containing 5	null	null	8655	-0.121748	-0.000916218	No
row_78	WRAP53	WD repeat containing, antisense to TP53	null	null	8669	-0.122486	0.00709372	No
row_79	CCND2	cyclin D2	null	null	8915	-0.136501	-0.00723104	No
row_80	TOM1L1	target of myb1 (chicken)-like 1	null	null	9133	-0.15454	-0.0173587	No
row_81	TCEA2	transcription elongation factor A (SII), 2	null	null	9364	-0.175958	-0.0271679	No
row_82	EHD1	EH-domain containing 1	null	null	9541	-0.200007	-0.0297	No
row_83	FGF1	fibroblast growth factor 1 (acidic)	null	null	9806	-0.28008	-0.0350149	No
row_84	SP6	Sp6 transcription factor	null	null	9841	-0.300169	-0.0156014	No
row_85	NR2F2	nuclear receptor subfamily 2, group F, member 2	null	null	9939	-0.41311	0.0060521	No

## Sheet: MMP activity
Data set EV1: The list of genes of all enriched GSEA groups.
NAME	PROBE	DESCRIPTION<br>(from dataset)	GENE SYMBOL	GENE_TITLE	RANK IN GENE LIST	RANK METRIC SCORE	RUNNING ES	CORE ENRICHMENT
row_0	MMP8	matrix metallopeptidase 8 (neutrophil collagenase)	MMP8	matrix metallopeptidase 8 (neutrophil collagenase)	155	0.368325	0.147816	Yes
row_1	MMP11	matrix metallopeptidase 11 (stromelysin 3)	MMP11	matrix metallopeptidase 11 (stromelysin 3)	184	0.346921	0.298862	Yes
row_2	KEL	Kell blood group, metallo-endopeptidase	KEL	Kell blood group, metallo-endopeptidase	214	0.329211	0.441954	Yes
row_3	MMP12	matrix metallopeptidase 12 (macrophage elastase)	MMP12	matrix metallopeptidase 12 (macrophage elastase)	317	0.270633	0.551755	Yes
row_4	MMP9	matrix metallopeptidase 9 (gelatinase B, 92kDa gelatinase, 92kDa type IV collagenase)	MMP9	matrix metallopeptidase 9 (gelatinase B, 92kDa gelatinase, 92kDa type IV collagenase)	393	0.239998	0.650675	Yes
row_5	MMP15	matrix metallopeptidase 15 (membrane-inserted)	MMP15	matrix metallopeptidase 15 (membrane-inserted)	730	0.149947	0.683512	Yes
row_6	MMP13	matrix metallopeptidase 13 (collagenase 3)	MMP13	matrix metallopeptidase 13 (collagenase 3)	1870	0.0699526	0.600429	No
row_7	ECE2	endothelin converting enzyme 2	ECE2	endothelin converting enzyme 2	2152	0.0584008	0.598178	No
row_8	ADAMTS2	ADAM metallopeptidase with thrombospondin type 1 motif, 2	ADAMTS2	ADAM metallopeptidase with thrombospondin type 1 motif, 2	2387	0.0508041	0.597266	No
row_9	MMP24	matrix metallopeptidase 24 (membrane-inserted)	MMP24	matrix metallopeptidase 24 (membrane-inserted)	2707	0.0412872	0.583619	No
row_10	MMP14	matrix metallopeptidase 14 (membrane-inserted)	MMP14	matrix metallopeptidase 14 (membrane-inserted)	2953	0.035236	0.574701	No
row_11	PITRM1	pitrilysin metallopeptidase 1	PITRM1	pitrilysin metallopeptidase 1	3087	0.0320312	0.575582	No
row_12	RCE1	RCE1 homolog, prenyl protein protease (S. cerevisiae)	RCE1	RCE1 homolog, prenyl protein peptidase (S. cerevisiae)	5153	-0.00606519	0.371399	No
row_13	SPG7	spastic paraplegia 7 (pure and complicated autosomal recessive)	SPG7	spastic paraplegia 7, paraplegin (pure and complicated autosomal recessive)	6462	-0.0271965	0.252424	No
row_14	MMP3	matrix metallopeptidase 3 (stromelysin 1, progelatinase)	MMP3	matrix metallopeptidase 3 (stromelysin 1, progelatinase)	6737	-0.0321541	0.239234	No
row_15	MEP1A	meprin A, alpha (PABA peptide hydrolase)	MEP1A	meprin A, alpha (PABA peptide hydrolase)	7222	-0.0412186	0.209027	No
row_16	MBTPS2	membrane-bound transcription factor peptidase, site 2	MBTPS2	membrane-bound transcription factor peptidase, site 2	8530	-0.0772447	0.112347	No
row_17	MMP28	matrix metallopeptidase 28	MMP28	matrix metallopeptidase 28	8563	-0.0782851	0.143859	No

## Sheet: Cell Cycle Process
Data set EV1: The list of genes of all enriched GSEA groups.
NAME	PROBE	DESCRIPTION<br>(from dataset)	GENE SYMBOL	GENE_TITLE	RANK IN GENE LIST	RANK METRIC SCORE	RUNNING ES	CORE ENRICHMENT
row_0	TGFB1	transforming growth factor, beta 1	null	null	176	0.507545	0.013028	No
row_1	INHBA	inhibin, beta A	null	null	321	0.375281	0.0212566	No
row_2	NCAPH	non-SMC condensin I complex, subunit H	null	null	663	0.221977	0.000209584	No
row_3	CDK4	cyclin-dependent kinase 4	null	null	686	0.216262	0.0111287	No
row_4	MPHOSPH9	M-phase phosphoprotein 9	null	null	745	0.203616	0.0176324	No
row_5	MAD2L2	MAD2 mitotic arrest deficient-like 2 (yeast)	null	null	963	0.165802	0.00573105	No
row_6	CDC23	cell division cycle 23 homolog (S. cerevisiae)	null	null	1001	0.16102	0.0117723	No
row_7	MAD2L1	MAD2 mitotic arrest deficient-like 1 (yeast)	null	null	1075	0.149905	0.0134912	No
row_8	ARAP1	ArfGAP with RhoGAP domain, ankyrin repeat and PH domain 1	null	null	1082	0.149311	0.0219608	No
row_9	LEPREL4	leprecan-like 4	null	null	1193	0.136304	0.0191048	No
row_10	NBN	nibrin	null	null	1464	0.111805	-0.00144812	No
row_11	TIPIN	TIMELESS interacting protein	null	null	1548	0.105539	-0.00343945	No
row_12	TUBG1	tubulin, gamma 1	null	null	1672	0.0973969	-0.00997768	No
row_13	ACVR1	activin A receptor, type I	null	null	1674	0.0972265	-0.00416807	No
row_14	TIMELESS	timeless homolog (Drosophila)	null	null	1921	0.08147	-0.0241341	No
row_15	CUL5	cullin 5	null	null	2022	0.0753261	-0.0296842	No
row_16	FBXO5	F-box protein 5	null	null	2121	0.0704807	-0.0353264	No
row_17	FOXN3	forkhead box N3	null	null	2231	0.0656302	-0.0423778	No
row_18	POLE	polymerase (DNA directed), epsilon, catalytic subunit	null	null	2269	0.0635346	-0.0422631	No
row_19	CKAP5	cytoskeleton associated protein 5	null	null	2400	0.0573824	-0.0519431	No
row_20	ABL1	c-abl oncogene 1, non-receptor tyrosine kinase	null	null	2435	0.0561643	-0.0519727	No
row_21	CUL3	cullin 3	null	null	2476	0.0548239	-0.0526915	No
row_22	KNTC1	kinetochore associated 1	null	null	2523	0.0527151	-0.0541464	No
row_23	CDK13	cyclin-dependent kinase 13	null	null	2573	0.0506342	-0.0560316	No
row_24	CDKN3	cyclin-dependent kinase inhibitor 3	null	null	2587	0.0500733	-0.0543042	No
row_25	MAP3K11	mitogen-activated protein kinase kinase kinase 11	null	null	2608	0.0495301	-0.053319	No
row_26	PDS5B	PDS5, regulator of cohesion maintenance, homolog B (S. cerevisiae)	null	null	2656	0.0481132	-0.0551548	No
row_27	DUSP13	dual specificity phosphatase 13	null	null	2823	0.0426444	-0.0693775	No
row_28	GFI1B	growth factor independent 1B transcription repressor	null	null	2910	0.040226	-0.0756435	No
row_29	SMC1A	structural maintenance of chromosomes 1A	null	null	2994	0.0377762	-0.0817545	No
row_30	CDKN1A	cyclin-dependent kinase inhibitor 1A (p21, Cip1)	null	null	3094	0.0348981	-0.0896612	No
row_31	TOP3A	topoisomerase (DNA) III alpha	null	null	3116	0.0341212	-0.089714	No
row_32	RAN	RAN, member RAS oncogene family	null	null	3284	0.0293534	-0.104846	No
row_33	CUL2	cullin 2	null	null	3306	0.0287193	-0.105227	No
row_34	KRT7	keratin 7	null	null	3312	0.0286253	-0.103993	No
row_35	CDKN2D	cyclin-dependent kinase inhibitor 2D (p19, inhibits CDK4)	null	null	3404	0.025544	-0.111658	No
row_36	POLA1	polymerase (DNA directed), alpha 1, catalytic subunit	null	null	3407	0.0255045	-0.110311	No
row_37	TGFA	transforming growth factor, alpha	null	null	3453	0.0243979	-0.113386	No
row_38	PAPD7	PAP associated domain containing 7	null	null	3809	0.0142423	-0.14848	No
row_39	ATM	ataxia telangiectasia mutated	null	null	3817	0.013959	-0.14834	No
row_40	POLD1	polymerase (DNA directed), delta 1, catalytic subunit	null	null	3935	0.0108915	-0.15953	No
row_41	PRUNE2	prune homolog 2 (Drosophila)	null	null	4033	0.00862945	-0.168831	No
row_42	PCBP4	poly(rC) binding protein 4	null	null	4070	0.00736112	-0.17203	No
row_43	CHMP1A	charged multivesicular body protein 1A	null	null	4096	0.0067667	-0.174151	No
row_44	PAFAH1B1	platelet-activating factor acetylhydrolase 1b, regulatory subunit 1 (45kDa)	null	null	4108	0.00663485	-0.174862	No
row_45	CEP250	centrosomal protein 250kDa	null	null	4276	0.00323577	-0.191582	No
row_46	KHDRBS1	KH domain containing, RNA binding, signal transduction associated 1	null	null	4379	0.00126041	-0.201838	No
row_47	ACVR1B	activin A receptor, type IB	null	null	4381	0.00122666	-0.201864	No
row_48	CDK2AP1	cyclin-dependent kinase 2 associated protein 1	null	null	4428	0.000180355	-0.206513	No
row_49	ZW10	ZW10, kinetochore associated, homolog (Drosophila)	null	null	4463	-0.000576178	-0.209922	No
row_50	BOLL	bol, boule-like (Drosophila)	null	null	4570	-0.00297662	-0.220479	No
row_51	NPM1	nucleophosmin (nucleolar phosphoprotein B23, numatrin)	null	null	4620	-0.00386574	-0.225207	No
row_52	PPP6C	protein phosphatase 6, catalytic subunit	null	null	4747	-0.00675786	-0.23756	No
row_53	RAD21	RAD21 homolog (S. pombe)	null	null	4977	-0.0114135	-0.260063	No
row_54	SUGT1	SGT1, suppressor of G2 allele of SKP1 (S. cerevisiae)	null	null	5001	-0.0118759	-0.261671	No
row_55	LIG3	ligase III, DNA, ATP-dependent	null	null	5096	-0.0142097	-0.270329	No
row_56	ANAPC5	anaphase promoting complex subunit 5	null	null	5252	-0.0171897	-0.284984	No
row_57	RAD50	RAD50 homolog (S. cerevisiae)	null	null	5367	-0.0198429	-0.295326	No
row_58	RINT1	RAD50 interactor 1	null	null	5390	-0.0203269	-0.296319	No
row_59	TARDBP	TAR DNA binding protein	null	null	5435	-0.0212551	-0.299484	No
row_60	NEK2	NIMA (never in mitosis gene a)-related kinase 2	null	null	5542	-0.0232604	-0.308807	No
row_61	TPD52L1	tumor protein D52-like 1	null	null	5641	-0.0259562	-0.317156	No
row_62	CUL1	cullin 1	null	null	5728	-0.0275995	-0.324189	No
row_63	RAD17	RAD17 homolog (S. pombe)	null	null	5757	-0.0282646	-0.325307	No
row_64	KATNA1	katanin p60 (ATPase containing) subunit A 1	null	null	5854	-0.0303247	-0.333188	No
row_65	DDX11	DEAD/H (Asp-Glu-Ala-Asp/His) box helicase 11 /// DEAD/H (Asp-Glu-Ala-Asp/His) box polypeptide 12, pseudogene /// DEAD/H (Asp-Glu-Ala-Asp/His) box polypeptide 11-like	null	null	5955	-0.0324694	-0.341344	No
row_66	NDE1	nudE nuclear distribution E homolog 1 (A. nidulans)	null	null	6144	-0.0365005	-0.358169	No
row_67	SMC3	structural maintenance of chromosomes 3	null	null	6233	-0.0387223	-0.364729	No
row_68	PIM2	pim-2 oncogene	null	null	6235	-0.0387336	-0.362475	No
row_69	REC8	REC8 homolog (yeast)	null	null	6338	-0.0410833	-0.37031	No
row_70	MRE11A	MRE11 meiotic recombination 11 homolog A (S. cerevisiae)	null	null	6401	-0.0427478	-0.373991	No
row_71	BCAT1	branched chain amino-acid transaminase 1, cytosolic	null	null	6567	-0.0468975	-0.387854	No
row_72	GSPT1	G1 to S phase transition 1	null	null	6568	-0.0469146	-0.385002	No
row_73	PRC1	protein regulator of cytokinesis 1	null	null	6637	-0.0491222	-0.388904	No
row_74	CDKN1C	cyclin-dependent kinase inhibitor 1C (p57, Kip2)	null	null	6724	-0.0513744	-0.394492	No
row_75	GFI1	growth factor independent 1 transcription repressor	null	null	6753	-0.0520022	-0.394167	No
row_76	ANAPC11	anaphase promoting complex subunit 11	null	null	6838	-0.0538624	-0.399401	No
row_77	NEK6	NIMA (never in mitosis gene a)-related kinase 6	null	null	6869	-0.0546713	-0.399116	No
row_78	HSPA2	heat shock 70kDa protein 2	null	null	7087	-0.0608079	-0.417401	No
row_79	MSH5	mutS homolog 5 (E. coli) /// MSH5-SAPCD1 readthrough (non-protein coding) /// suppressor APC domain containing 1	null	null	7129	-0.062047	-0.417782	No
row_80	TTN	titin	null	null	7645	-0.0780442	-0.465205	No
row_81	NOLC1	nucleolar and coiled-body phosphoprotein 1	null	null	7679	-0.0793519	-0.463723	No
row_82	CDKN2A	cyclin-dependent kinase inhibitor 2A	null	null	7799	-0.0839547	-0.470674	No
row_83	TRIAP1	TP53 regulated inhibitor of apoptosis 1	null	null	8142	-0.0977644	-0.499373	Yes
row_84	PPP5C	protein phosphatase 5, catalytic subunit	null	null	8171	-0.0989595	-0.496193	Yes
row_85	CDCA5	cell division cycle associated 5	null	null	8258	-0.102796	-0.498655	Yes
row_86	PML	promyelocytic leukemia	null	null	8292	-0.104406	-0.495651	Yes
row_87	RB1	retinoblastoma 1	null	null	8381	-0.108668	-0.497958	Yes
row_88	CDKN1B	cyclin-dependent kinase inhibitor 1B (p27, Kip1)	null	null	8424	-0.110463	-0.495497	Yes
row_89	ANAPC4	anaphase promoting complex subunit 4	null	null	8487	-0.113363	-0.494886	Yes
row_90	LATS2	LATS, large tumor suppressor, homolog 2 (Drosophila)	null	null	8491	-0.113476	-0.488291	Yes
row_91	E2F1	E2F transcription factor 1	null	null	8535	-0.115667	-0.485615	Yes
row_92	KIF22	kinesin family member 22	null	null	8562	-0.11698	-0.481136	Yes
row_93	EGF	epidermal growth factor	null	null	8654	-0.121741	-0.482953	Yes
row_94	ESPL1	extra spindle pole bodies homolog 1 (S. cerevisiae)	null	null	8679	-0.123103	-0.4779	Yes
row_95	MDM4	Mdm4 p53 binding protein homolog (mouse)	null	null	8737	-0.12539	-0.476051	Yes
row_96	SASS6	spindle assembly 6 homolog (C. elegans)	null	null	8898	-0.135676	-0.48401	Yes
row_97	CDC25B	cell division cycle 25 homolog B (S. pombe)	null	null	9001	-0.143285	-0.485631	Yes
row_98	RAD52	RAD52 homolog (S. cerevisiae)	null	null	9011	-0.14389	-0.477795	Yes
row_99	CDC16	cell division cycle 16 homolog (S. cerevisiae)	null	null	9022	-0.144458	-0.470026	Yes
row_100	PKMYT1	protein kinase, membrane associated tyrosine/threonine 1	null	null	9081	-0.148864	-0.466851	Yes
row_101	RAD54L	RAD54-like (S. cerevisiae)	null	null	9120	-0.152698	-0.461417	Yes
row_102	NPM2	nucleophosmin/nucleoplasmin 2	null	null	9193	-0.160237	-0.458968	Yes
row_103	CCP110	centriolar coiled coil protein 110kDa	null	null	9230	-0.16333	-0.452685	Yes
row_104	CDKN2B	cyclin-dependent kinase inhibitor 2B (p15, inhibits CDK4)	null	null	9276	-0.1674	-0.447067	Yes
row_105	FOXO4	forkhead box O4	null	null	9357	-0.175057	-0.444528	Yes
row_106	RAD1	RAD1 homolog (S. pombe)	null	null	9363	-0.175822	-0.434345	Yes
row_107	CHEK1	checkpoint kinase 1	null	null	9366	-0.176196	-0.423836	Yes
row_108	TAF1	TAF1 RNA polymerase II, TATA box binding protein (TBP)-associated factor, 250kDa	null	null	9368	-0.176285	-0.41322	Yes
row_109	AKAP8	A kinase (PRKA) anchor protein 8	null	null	9470	-0.190178	-0.411889	Yes
row_110	CDK2	cyclin-dependent kinase 2	null	null	9635	-0.219375	-0.415165	Yes
row_111	AURKA	aurora kinase A	null	null	9649	-0.22256	-0.402951	Yes
row_112	CDC25C	cell division cycle 25 homolog C (S. pombe)	null	null	9675	-0.227876	-0.39163	Yes
row_113	RACGAP1	Rac GTPase activating protein 1	null	null	9712	-0.242817	-0.380514	Yes
row_114	CDK6	cyclin-dependent kinase 6	null	null	9737	-0.250417	-0.367721	Yes
row_115	STMN1	stathmin 1	null	null	9761	-0.259505	-0.354274	Yes
row_116	SPDYA	speedy homolog A (Xenopus laevis)	null	null	9811	-0.280678	-0.342174	Yes
row_117	SYCP1	synaptonemal complex protein 1	null	null	9816	-0.286307	-0.325173	Yes
row_118	PLK1	polo-like kinase 1	null	null	9892	-0.337353	-0.312261	Yes
row_119	KIF11	kinesin family member 11	null	null	9908	-0.361574	-0.291799	Yes
row_120	ANLN	anillin, actin binding protein	null	null	9953	-0.452899	-0.268722	Yes
row_121	BUB1B	budding uninhibited by benzimidazoles 1 homolog beta (yeast)	null	null	9957	-0.462437	-0.240911	Yes
row_122	KIF2C	kinesin family member 2C	null	null	9970	-0.538145	-0.20941	Yes
row_123	CCNA2	cyclin A2	null	null	9975	-0.583083	-0.174367	Yes
row_124	TTK	TTK protein kinase	null	null	9978	-0.593279	-0.138501	Yes
row_125	UBE2C	ubiquitin-conjugating enzyme E2C	null	null	9979	-0.615623	-0.101074	Yes
row_126	DLGAP5	discs, large (Drosophila) homolog-associated protein 5	null	null	9981	-0.620404	-0.0634579	Yes
row_127	KIF23	kinesin family member 23	null	null	9997	-1.07212	0.000202367	Yes

## Sheet: E2F targets
Data set EV1: The list of genes of all enriched GSEA groups.
NAME	PROBE	DESCRIPTION<br>(from dataset)	GENE SYMBOL	GENE_TITLE	RANK IN GENE LIST	RANK METRIC SCORE	RUNNING ES	CORE ENRICHMENT
row_0	CCNE1	cyclin E1	null	null	138	0.548369	0.0140965	No
row_1	TCF19	transcription factor 19	null	null	324	0.374188	0.014503	No
row_2	DCK	deoxycytidine kinase	null	null	474	0.285031	0.0139933	No
row_3	DCLRE1B	DNA cross-link repair 1B	null	null	560	0.25218	0.0182915	No
row_4	UBR7	ubiquitin protein ligase E3 component n-recognin 7 (putative)	null	null	570	0.250434	0.0302082	No
row_5	E2F8	E2F transcription factor 8	null	null	654	0.22414	0.0332728	No
row_6	CDK4	cyclin-dependent kinase 4	null	null	686	0.216262	0.0412077	No
row_7	SUV39H1	suppressor of variegation 3-9 homolog 1 (Drosophila)	null	null	760	0.200398	0.0440702	No
row_8	PRPS1	phosphoribosyl pyrophosphate synthetase 1	null	null	778	0.197943	0.0524864	No
row_9	MAD2L1	MAD2 mitotic arrest deficient-like 1 (yeast)	null	null	1075	0.149905	0.0301456	No
row_10	NUP205	nucleoporin 205kDa	null	null	1209	0.134581	0.0235512	No
row_11	POLA2	polymerase (DNA directed), alpha 2, accessory subunit	null	null	1299	0.125711	0.0209649	No
row_12	TUBB	tubulin, beta class I	null	null	1380	0.11816	0.0189046	No
row_13	NBN	nibrin	null	null	1464	0.111805	0.0162144	No
row_14	TIPIN	TIMELESS interacting protein	null	null	1548	0.105539	0.0132032	No
row_15	SYNCRIP	synaptotagmin binding, cytoplasmic RNA interacting protein	null	null	1574	0.103473	0.0159685	No
row_16	TUBG1	tubulin, gamma 1	null	null	1672	0.0973969	0.0111203	No
row_17	EIF2S1	eukaryotic translation initiation factor 2, subunit 1 alpha, 35kDa	null	null	1788	0.0900638	0.00407089	No
row_18	TIMELESS	timeless homolog (Drosophila)	null	null	1921	0.08147	-0.00514291	No
row_19	RFC3	replication factor C (activator 1) 3, 38kDa	null	null	1965	0.0785698	-0.00547891	No
row_20	HN1	hematological and neurological expressed 1	null	null	2099	0.0717628	-0.0152914	No
row_21	POLE	polymerase (DNA directed), epsilon, catalytic subunit	null	null	2269	0.0635346	-0.0291766	No
row_22	RAD51C	RAD51 homolog C (S. cerevisiae)	null	null	2440	0.0560698	-0.0435456	No
row_23	PNN	pinin, desmosome associated protein	null	null	2474	0.054903	-0.0440798	No
row_24	NME1	NME/NM23 nucleoside diphosphate kinase 1 /// NME1-NME2 readthrough /// NME/NM23 nucleoside diphosphate kinase 2	null	null	2526	0.0526016	-0.0465575	No
row_25	CDKN3	cyclin-dependent kinase inhibitor 3	null	null	2587	0.0500733	-0.0500775	No
row_26	PDS5B	PDS5, regulator of cohesion maintenance, homolog B (S. cerevisiae)	null	null	2656	0.0481132	-0.0545092	No
row_27	ATAD2	ATPase family, AAA domain containing 2	null	null	2667	0.0477288	-0.0530783	No
row_28	IPO7	importin 7	null	null	2951	0.0390979	-0.0797772	No
row_29	CDC20	cell division cycle 20 homolog (S. cerevisiae)	null	null	2962	0.0386574	-0.078811	No
row_30	MLH1	mutL homolog 1, colon cancer, nonpolyposis type 2 (E. coli)	null	null	2980	0.038208	-0.0785778	No
row_31	SMC1A	structural maintenance of chromosomes 1A	null	null	2994	0.0377762	-0.077961	No
row_32	CDKN1A	cyclin-dependent kinase inhibitor 1A (p21, Cip1)	null	null	3094	0.0348981	-0.0862138	No
row_33	SMC6	structural maintenance of chromosomes 6	null	null	3105	0.0346345	-0.0854537	No
row_34	XPO1	exportin 1 (CRM1 homolog, yeast)	null	null	3199	0.0315163	-0.0932712	No
row_35	RAN	RAN, member RAS oncogene family	null	null	3284	0.0293534	-0.100287	No
row_36	CENPM	centromere protein M	null	null	3425	0.0250528	-0.113202	No
row_37	UNG	uracil-DNA glycosylase	null	null	3556	0.0212676	-0.125297	No
row_38	TMPO	thymopoietin	null	null	3582	0.0206969	-0.126772	No
row_39	RPA1	replication protein A1, 70kDa	null	null	3608	0.0201574	-0.128275	No
row_40	POLD2	polymerase (DNA directed), delta 2, accessory subunit	null	null	3819	0.0139484	-0.148859	No
row_41	NAA38	N(alpha)-acetyltransferase 38, NatC auxiliary subunit	null	null	3851	0.0130238	-0.151336	No
row_42	POLD1	polymerase (DNA directed), delta 1, catalytic subunit	null	null	3935	0.0108915	-0.159196	No
row_43	PA2G4	proliferation-associated 2G4, 38kDa	null	null	4006	0.00912663	-0.165827	No
row_44	CHEK2	checkpoint kinase 2	null	null	4072	0.00731525	-0.172045	No
row_45	LBR	lamin B receptor	null	null	4284	0.0031379	-0.193284	No
row_46	ASF1A	ASF1 anti-silencing function 1 homolog A (S. cerevisiae)	null	null	4398	0.000811212	-0.204703	No
row_47	CDC25A	cell division cycle 25 homolog A (S. pombe)	null	null	4456	-0.000369409	-0.210465	No
row_48	ZW10	ZW10, kinetochore associated, homolog (Drosophila)	null	null	4463	-0.000576178	-0.211044	No
row_49	NUDT21	nudix (nucleoside diphosphate linked moiety X)-type motif 21	null	null	4720	-0.00584933	-0.236708	No
row_50	LYAR	Ly1 antibody reactive homolog (mouse)	null	null	4854	-0.00888525	-0.249741	No
row_51	ILF3	interleukin enhancer binding factor 3, 90kDa	null	null	4910	-0.0100821	-0.254803	No
row_52	RAD21	RAD21 homolog (S. pombe)	null	null	4977	-0.0114135	-0.260912	No
row_53	KIF4A	kinesin family member 4A	null	null	4993	-0.0117018	-0.261834	No
row_54	SSRP1	structure specific recognition protein 1	null	null	5078	-0.0137031	-0.269651	No
row_55	RFC1	replication factor C (activator 1) 1, 145kDa	null	null	5089	-0.0141094	-0.269942	No
row_56	CDK1	cyclin-dependent kinase 1	null	null	5271	-0.0176255	-0.287396	No
row_57	ASF1B	ASF1 anti-silencing function 1 homolog B (S. cerevisiae)	null	null	5292	-0.0179783	-0.288504	No
row_58	RPA2	replication protein A2, 32kDa	null	null	5335	-0.0190797	-0.291786	No
row_59	RAD50	RAD50 homolog (S. cerevisiae)	null	null	5367	-0.0198429	-0.293913	No
row_60	MCM2	minichromosome maintenance complex component 2	null	null	5531	-0.023078	-0.309263	No
row_61	NASP	nuclear autoantigenic sperm protein (histone-binding)	null	null	5766	-0.0284035	-0.33154	No
row_62	PPP1R8	protein phosphatase 1, regulatory subunit 8	null	null	5778	-0.0286356	-0.331188	No
row_63	AK2	adenylate kinase 2	null	null	5884	-0.0308771	-0.340256	No
row_64	XRCC6	X-ray repair complementing defective repair in Chinese hamster cells 6	null	null	5985	-0.0330469	-0.348705	No
row_65	PCNA	proliferating cell nuclear antigen	null	null	5993	-0.0332222	-0.347713	No
row_66	TFRC	transferrin receptor (p90, CD71)	null	null	6145	-0.0365857	-0.361153	No
row_67	SMC3	structural maintenance of chromosomes 3	null	null	6233	-0.0387223	-0.367993	No
row_68	LIG1	ligase I, DNA, ATP-dependent	null	null	6289	-0.0399541	-0.371524	No
row_69	MRE11A	MRE11 meiotic recombination 11 homolog A (S. cerevisiae)	null	null	6401	-0.0427478	-0.380592	No
row_70	SRSF1	serine/arginine-rich splicing factor 1	null	null	6411	-0.0429941	-0.379302	No
row_71	RPA3	replication protein A3, 14kDa	null	null	6414	-0.0430347	-0.3773	No
row_72	MCM7	minichromosome maintenance complex component 7	null	null	6436	-0.0437164	-0.37719	No
row_73	PAICS	phosphoribosylaminoimidazole carboxylase, phosphoribosylaminoimidazole succinocarboxamide synthetase	null	null	6443	-0.0438893	-0.375551	No
row_74	GSPT1	G1 to S phase transition 1	null	null	6568	-0.0469146	-0.385723	No
row_75	PRDX4	peroxiredoxin 4	null	null	6586	-0.0475354	-0.385012	No
row_76	CDCA3	cell division cycle associated 3	null	null	6648	-0.0493408	-0.388671	No
row_77	RANBP1	RAN binding protein 1	null	null	6742	-0.0517674	-0.395451	No
row_78	CKS1B	CDC28 protein kinase regulatory subunit 1B	null	null	6765	-0.0522487	-0.395006	No
row_79	WEE1	WEE1 homolog (S. pombe)	null	null	6919	-0.0556385	-0.407673	No
row_80	HNRNPD	heterogeneous nuclear ribonucleoprotein D (AU-rich element RNA binding protein 1, 37kDa)	null	null	6944	-0.0563533	-0.40722	No
row_81	EXOSC8	exosome component 8	null	null	6979	-0.0573562	-0.40773	No
row_82	H2AFZ	H2A histone family, member Z	null	null	7144	-0.0624164	-0.421165	No
row_83	CSE1L	CSE1 chromosome segregation 1-like (yeast)	null	null	7148	-0.0625835	-0.418263	No
row_84	UBE2S	ubiquitin-conjugating enzyme E2S	null	null	7182	-0.0636244	-0.418351	No
row_85	ING3	inhibitor of growth family, member 3	null	null	7351	-0.0684756	-0.431881	No
row_86	NUP153	nucleoporin 153kDa	null	null	7479	-0.0726074	-0.441042	No
row_87	CBX5	chromobox homolog 5	null	null	7595	-0.0765134	-0.448786	No
row_88	NOLC1	nucleolar and coiled-body phosphoprotein 1	null	null	7679	-0.0793519	-0.453138	No
row_89	PHF5A	PHD finger protein 5A	null	null	7716	-0.0808287	-0.452649	No
row_90	CDKN2A	cyclin-dependent kinase inhibitor 2A	null	null	7799	-0.0839547	-0.456664	No
row_91	TACC3	transforming, acidic coiled-coil containing protein 3	null	null	8091	-0.0955212	-0.481284	No
row_92	USP1	ubiquitin specific peptidase 1	null	null	8101	-0.096086	-0.477274	No
row_93	SNRPB	small nuclear ribonucleoprotein polypeptides B and B1	null	null	8231	-0.101572	-0.485154	No
row_94	EED	embryonic ectoderm development	null	null	8304	-0.105075	-0.487073	Yes
row_95	DUT	deoxyuridine triphosphatase	null	null	8318	-0.105671	-0.482979	Yes
row_96	MXD3	MAX dimerization protein 3 /// RAB24, member RAS oncogene family	null	null	8319	-0.105693	-0.477564	Yes
row_97	BRMS1L	breast cancer metastasis-suppressor 1-like	null	null	8394	-0.109384	-0.479465	Yes
row_98	CDKN1B	cyclin-dependent kinase inhibitor 1B (p27, Kip1)	null	null	8424	-0.110463	-0.476748	Yes
row_99	ORC2	origin recognition complex, subunit 2	null	null	8476	-0.112787	-0.476142	Yes
row_100	TRIP13	thyroid hormone receptor interactor 13	null	null	8520	-0.114787	-0.474623	Yes
row_101	MSH2	mutS homolog 2, colon cancer, nonpolyposis type 1 (E. coli)	null	null	8557	-0.116578	-0.472302	Yes
row_102	KIF22	kinesin family member 22	null	null	8562	-0.11698	-0.466715	Yes
row_103	ORC6	origin recognition complex, subunit 6	null	null	8564	-0.117041	-0.46082	Yes
row_104	ESPL1	extra spindle pole bodies homolog 1 (S. cerevisiae)	null	null	8679	-0.123103	-0.466076	Yes
row_105	PRKDC	protein kinase, DNA-activated, catalytic polypeptide	null	null	8730	-0.125271	-0.464729	Yes
row_106	RBBP7	retinoblastoma binding protein 7	null	null	8809	-0.129962	-0.465982	Yes
row_107	CDC25B	cell division cycle 25 homolog B (S. pombe)	null	null	9001	-0.143285	-0.478013	Yes
row_108	PRIM2	primase, DNA, polypeptide 2 (58kDa)	null	null	9006	-0.143527	-0.471066	Yes
row_109	DONSON	downstream neighbor of SON	null	null	9083	-0.149005	-0.47114	Yes
row_110	DSCC1	defective in sister chromatid cohesion 1 homolog (S. cerevisiae)	null	null	9166	-0.157633	-0.471381	Yes
row_111	GINS1	GINS complex subunit 1 (Psf1 homolog)	null	null	9168	-0.157779	-0.4634	Yes
row_112	CCP110	centriolar coiled coil protein 110kDa	null	null	9230	-0.16333	-0.461219	Yes
row_113	ANP32E	acidic (leucine-rich) nuclear phosphoprotein 32 family, member E	null	null	9254	-0.165223	-0.455088	Yes
row_114	UBE2T	ubiquitin-conjugating enzyme E2T (putative)	null	null	9283	-0.167975	-0.449322	Yes
row_115	EZH2	enhancer of zeste homolog 2 (Drosophila)	null	null	9295	-0.169492	-0.441755	Yes
row_116	RAD1	RAD1 homolog (S. pombe)	null	null	9363	-0.175822	-0.439543	Yes
row_117	CHEK1	checkpoint kinase 1	null	null	9366	-0.176196	-0.43072	Yes
row_118	POLE4	polymerase (DNA-directed), epsilon 4, accessory subunit	null	null	9371	-0.176611	-0.422078	Yes
row_119	WDR90	WD repeat domain 90	null	null	9420	-0.183528	-0.417544	Yes
row_120	PAN2	PAN2 poly(A) specific ribonuclease subunit homolog (S. cerevisiae)	null	null	9460	-0.188332	-0.411851	Yes
row_121	DIAPH3	diaphanous homolog 3 (Drosophila)	null	null	9532	-0.199059	-0.408854	Yes
row_122	MELK	maternal embryonic leucine zipper kinase	null	null	9642	-0.221688	-0.408552	Yes
row_123	AURKA	aurora kinase A	null	null	9649	-0.22256	-0.397759	Yes
row_124	MKI67	antigen identified by monoclonal antibody Ki-67	null	null	9689	-0.23407	-0.389724	Yes
row_125	RACGAP1	Rac GTPase activating protein 1	null	null	9712	-0.242817	-0.379516	Yes
row_126	STMN1	stathmin 1	null	null	9761	-0.259505	-0.37109	Yes
row_127	SPC25	SPC25, NDC80 kinetochore complex component, homolog (S. cerevisiae)	null	null	9833	-0.296095	-0.363122	Yes
row_128	TK1	thymidine kinase 1, soluble	null	null	9855	-0.309623	-0.34939	Yes
row_129	PLK1	polo-like kinase 1	null	null	9892	-0.337353	-0.335759	Yes
row_130	AURKB	aurora kinase B	null	null	9909	-0.361756	-0.318849	Yes
row_131	SPAG5	sperm associated antigen 5	null	null	9931	-0.396766	-0.300653	Yes
row_132	BUB1B	budding uninhibited by benzimidazoles 1 homolog beta (yeast)	null	null	9957	-0.462437	-0.279498	Yes
row_133	KIF2C	kinesin family member 2C	null	null	9970	-0.538145	-0.253147	Yes
row_134	CCNB2	cyclin B2	null	null	9977	-0.590579	-0.223501	Yes
row_135	DLGAP5	discs, large (Drosophila) homolog-associated protein 5	null	null	9981	-0.620404	-0.192022	Yes
row_136	PTTG1	pituitary tumor-transforming 1 /// pituitary tumor-transforming 3, pseudogene	null	null	9987	-0.65924	-0.158757	Yes
row_137	HMMR	hyaluronan-mediated motility receptor (RHAMM)	null	null	9991	-0.774215	-0.119399	Yes
row_138	TOP2A	topoisomerase (DNA) II alpha 170kDa	null	null	9998	-1.15282	-0.06095	Yes
row_139	DEPDC1	DEP domain containing 1	null	null	9999	-1.18976	3.09054e-07	Yes

[truncated: 2 more sheets: Mitosis, DNA replication]
